# Supplementary material for: UTRs and Ago-2/miR-335 Complex Restricts Amylin Translation in Insulinoma and Human Pancreatic β-Cells
Source: Int J Mol Sci. 2024 Sep 5;25(17):9614. doi: 10.3390/ijms25179614 (PMC11394793; doi:10.3390/ijms25179614)
Supplement: Supplementary file 1 [file ijms-25-09614-s001.zip]

Archive with 1 entries (1 files):
- ijms-3160507-supplementary.pdf
